# Supplementary material for: Spatial localization ability of planarians identified through a light maze paradigm
Source: PLoS One. 2023 Jul 19;18(7):e0288118. doi: 10.1371/journal.pone.0288118 (PMC10355441; doi:10.1371/journal.pone.0288118)
Supplement: S1 Data — (XLSX) [file pone.0288118.s001.xlsx]

## Sheet: Sheet1
Group 1	Worm Number	Starting time(in the video)	Time worm went in dark chamber(in the video)	out(in the video)	in again(in the video)	Time Worm start to rest(in the video)
Trial 1	1	00:00:16	00:28:37
	2	00:00:28	00:02:14	00:05:11	00:39:39
	3	00:00:42	N.A.
	4	00:00:52	00:37:46
	5	00:01:31	N.A.
	6	00:02:02	N.A.
Trial 2	1	00:00:18	00:10:01	00:10:42	00:14:05
	2	00:00:27	N.A.			00:17:15
	3	00:00:40	N.A.			00:14:54
	4	00:01:01	N.A.			00:10:38
	5	00:01:50	00:05:58
	6	Self-Fission
Trial 3	1	00:00:19	00:09:15
	2	00:00:25	N.A.			00:09:40
	3	00:00:29	N.A.			00:15:53
	4	00:00:40	00:07:52
	5	00:00:46	N.A.			00:12:53
Trial 4	1	00:00:15	00:03:53	00:04:23		00:17:51
	2	00:00:38	00:01:09	00:04:24	00:17:43
	3	00:00:49	N.A.			00:14:04
	4	00:01:01	N.A.
	5	00:01:12	N.A.			00:13:28
Trial 5	1	00:00:14	00:03:02
	2	00:00:17	N.A.			00:13:06
	3	00:00:34	N.A.			00:13:58
	4	00:00:43	N.A.			00:33:32
	5	00:00:52	N.A.			00:13:17
Trial 6	1	00:00:29	N.A.			00:08:22
	2	00:00:37	00:10:27
	3	00:00:45	N.A.			00:17:53
	4	00:00:57	00:17:31
	5	00:01:13	00:10:41
Group 2	Worm Number	Starting time(in the video)	Time worm went in dark chamber(in the video)	out(in the video)	in again(in the video)	Time Worm start to rest(in the video)
Trial 1	7	00:00:12	N.A.
	8	00:00:21	0:02:59
	9	00:00:49	0:33:14
	10	00:01:07	N.A.
	11	00:01:30	N.A.			00:03:59
	12	00:01:57	N.A.			00:05:38
Trial 2	7	00:00:14	00:10:03
	8	00:00:20	00:21:29
	9	00:00:32	00:16:03	00:18:14		00:38:12
	10	00:00:41	00:21:56
	11	00:00:53	N.A.			00:22:07
	12	00:01:07	N.A.			00:05:12
Trial 3	7	00:00:42	00:03:08
	8	00:00:17	00:02:03
	9	00:00:51	00:19:07
	10	00:01:26	N.A.			00:20:30
	11	00:01:53	N.A.			00:05:35
	12	00:02:03	N.A.			00:09:44
Trial 4	7	00:00:28	N.A.
	8	00:00:21	00:07:43
	9	00:00:39	N.A.			00:23:48
	10	00:01:18	N.A.			00:23:34
	11	00:01:06	00:07:36
	12	00:01:29	N.A.			00:05:47
Trial 5	7	00:00:21	N.A.			00:20:48
	8	00:00:24	00:04:36
	9	00:00:32	N.A.			00:03:25
	10	00:00:41	N.A.			00:09:16
	11	00:00:50	N.A.			00:07:23
	12	00:01:05	00:02:07
Trial 6	7	00:00:13	N.A.			00:10:01
	8	00:00:22	00:01:02
	9	00:00:28	N.A.			00:11:57
	10	00:00:38	N.A.			00:24:03
	11	00:00:45	00:01:54
	12	00:00:58	N.A.			00:26:09
Group 3	Worm Number	Starting time(in the video)	Time worm went in dark chamber(in the video)	out(in the video)	in again(in the video)	Time Worm start to rest(in the video)
Trial 1	13	00:00:13	00:55:29	00:58:05
	14	00:00:19	N.A.
	15	00:00:24	00:34:10
	16	00:00:30	N.A.
	17	00:00:41	N.A.			00:45:36
	18	00:00:49	00:10:42	00:11:21		00:55:50
Trial 2	13	00:00:13	00:07:28
	14	00:00:21	00:24:41
	15	00:00:32	N.A.			00:14:27
	16	00:00:44	00:32:32
	17	00:00:50	N.A.			00:13:32
	18	00:00:57	N.A.			00:13:19
Trial 3	13	00:00:11	N.A.			00:08:27
	14	00:00:16	N.A.			00:18:14
	15	00:00:26	00:11:10	00:14:26	00:52:46	00:27:47
	16	00:00:35	00:01:13	00:02:19		00:31:53
	17	00:00:42	00:10:28
	18	00:00:50	N.A.			00:04:57
Trial 4	13	00:00:10	N.A.			00:10:00
	14	00:00:20	N.A.			00:15:41
	15	00:00:24	N.A.			00:14:23
	16	00:00:33	00:03:43
	17	00:00:42	N.A.			00:14:05
	18	00:00:49	N.A.			00:18:01
Trial 5	13	00:00:15	N.A.			00:05:19
	14	00:00:22	00:06:47
	15	00:00:31	N.A.			00:15:59
	16	00:00:40	N.A.			00:05:25
	17	00:00:46	00:03:58
	18	00:00:51	00:22:07
Trial 6	13	00:00:15	00:10:17
	14	00:00:26	00:17:16
	15	00:00:41	00:20:55
	16	00:00:53	N.A.			00:07:36
	17	00:01:01	00:27:16
	18	00:01:19	00:02:27
Group 4	Worm Number	Starting time(in the video)	Time worm went in dark chamber(in the video)	out(in the video)	in again(in the video)	Time Worm start to rest(in the video)
Trial 1	19	00:00:06	N.A.
	20	00:00:15	N.A.			00:55:08
	21	00:00:28	00:21:41
	22	00:00:40	N.A.
	23	00:00:47	N.A.
	24	00:00:57	00:38:44
Trial 2	19	00:00:21	N.A.
	20	00:00:54	00:09:08
	21	00:01:01	00:33:15
	22	00:01:09	00:31:57
	23	00:01:17	00:25:15
	24	Self-Fission
Trial 3	19	00:00:15	N.A.
	20	00:00:22	00:23:25
	21	00:00:35	00:12:23
	22	00:00:42	00:38:41
	23	00:01:16	N.A.			00:42:10
Trial 4	19	00:00:06	00:08:30
	20	00:00:11	00:29:27
	21	00:00:20	N.A.			00:05:46
	22	00:00:26	N.A.			00:28:49
	23	00:00:32	00:08:10
Trial 5	19	00:00:19	00:23:39
	20	00:00:28	N.A.			00:04:54
	21	00:00:47	00:02:33
	22	00:00:55	00:02:12
	23	00:01:48	00:46:42
Trial 6	19	00:00:20	00:48:49
	20	00:01:11	N.A.			00:06:47
	21	00:01:34	N.A.			00:06:44
	22	00:01:44	N.A.			00:02:27
	23	00:02:54	N.A.			00:25:43
Group 5	Worm Number	Starting time(in the video)	Time worm went in dark chamber(in the video)	out(in the video)	in again(in the video)	Time Worm start to rest(in the video)
Trial 1	25	00:00:11	N.A.
	26	00:00:15	N.A.
	27	00:00:25	N.A.
	28	00:00:39	N.A.
	29	00:00:46	N.A.
	30	00:00:58	N.A.
Trial 2	25	00:00:08	00:33:35
	26	00:00:19	N.A.			00:43:33
	27	00:00:26	00:19:54
	28	00:00:39	N.A.			00:12:52
	29	00:00:46	N.A.			00:32:42
	30	00:00:54	N.A.			00:19:08
Trial 3	25	00:00:14	00:04:24
	26	00:00:33	00:11:07
	27	00:00:44	N.A.			00:11:55
	28	00:00:55	00:23:55
	29	00:01:12	00:10:31
	30	00:01:29	N.A.			00:10:21
Trial 4	25	00:00:07	N.A.
	26	00:00:13	00:23:21
	27	00:00:25	00:11:56
	28	00:00:32	N.A.			00:42:24
	29	00:00:40	00:04:24
	30	00:00:54	N.A.			00:54:56
Trial 5	25	00:00:09	00:27:49
	26	00:00:14	00:21:38
	27	00:00:28	N.A.			00:57:12
	28	00:00:37	00:16:01
	29	00:00:45	00:04:28
	30	00:00:56	N.A.			00:58:37
Trial 6	25	00:00:08	00:14:23
	26	00:00:15	00:18:37
	27	00:00:23	00:03:13
	28	00:00:28	00:27:08
	29	00:00:34	N.A.
	30	00:00:42	N.A.			00:47:34
Group 6	Worm Number	Starting time(in the video)	Time worm went in dark chamber(in the video)	out(in the video)	in again(in the video)	Time Worm start to rest(in the video)
Trial 1	31	00:00:26	N.A.
	32	00:34:00	N.A.
	33	00:00:41	N.A.
	34	00:00:56	N.A.			0:36:19
	35	00:01:14	N.A.			00:44:58
	36	00:01:30	N.A.
Trial 2	31	00:00:19	N.A.
	32	00:00:28	01:00:03
	33	00:00:48	N.A.
	34	00:01:07	N.A.			00:23:09
	35	00:01:29	00:30:06
	36	00:01:42	N.A.
Trial 3	31	00:00:26	N.A.			00:30:58
	32	00:00:37	N.A.			00:22:09
	33	00:01:22	N.A.			00:36:17
	34	00:02:26	00:10:49
	35	00:02:21	00:02:33
	36	00:02:39	00:41:43
Trial 4	31	00:00:31	00:06:35
	32	00:00:49	N.A.			00:27:18
	33	00:01:02	00:27:45
	34	00:01:09	00:10:52
	35	00:01:21	N.A.			00:35:18
	36	00:01:35	N.A.			00:48:23
Trial 5	31	00:00:28	00:29:18
	32	00:00:39	N.A.			00:04:08
	33	00:01:00	N.A.
	34	00:02:19	N.A.			00:25:50
	35	00:02:41	N.A.
	36	00:02:58	00:08:31
Trial 6	31	00:00:19	N.A.			00:12:06
	32	00:00:30	N.A.			00:05:12
	33	00:00:42	00:06:12
	34	00:00:46	N.A.
	35	00:01:24	N.A.
	36	00:01:40	00:38:46
